# Supplementary material for: Robust Thermochromic Photothermal Coating with Ultraslippery Anti-icing/Deicing and All-Season Temperature Regulation Performance
Source: Research (Wash D C). 2026 Jun 1;9:1285. doi: 10.34133/research.1285 (PMC13223374; doi:10.34133/research.1285)
Supplement: Supplementary 1 — Figs. S1 to S18 Movies S1 and S2 [file research.1285.f1.zip]

Archive with 3 entries (3 files):
- Movie S1.mp4
- Movie S2.mp4
- Supplemental Materials.pdf
